# Supplementary material for: Plasma-Induced Catalyst Support Defects for the Photothermal Methanation of Carbon Dioxide
Source: Materials (Basel). 2021 Jul 28;14(15):4195. doi: 10.3390/ma14154195 (PMC8347005; doi:10.3390/ma14154195)
Supplement: Supplementary file 1 [file materials-14-04195-s001.zip]

Archive with 1 entries (1 files):
- materials-1268515-supplementary.pdf
